# Supplementary material for: Recent autumn sea ice loss in the eastern Arctic enhanced by summer Asian-Pacific Oscillation
Source: Nat Commun. 2024 Mar 30;15:2798. doi: 10.1038/s41467-024-47051-8 (PMC10981668; doi:10.1038/s41467-024-47051-8)
Supplement: Supplementary file 4 — Source Data [file 41467_2024_47051_MOESM4_ESM.zip]

Archive with 48 entries (47 files):
- Source Data/
- Source Data/Fig1a.nc
- Source Data/Fig1b.nc
- Source Data/Fig1c.xlsx
- Source Data/Fig1d.nc
- Source Data/Fig2a.nc
- Source Data/Fig2b.nc
- Source Data/Fig2b_Fig3b_Fig5b_Fig6_FigS6b__topography.DAT
- Source Data/Fig2c.nc
- Source Data/Fig2d.nc
- Source Data/Fig2e.nc
- Source Data/Fig3a.nc
- Source Data/Fig3b.nc
- Source Data/Fig3c.nc
- Source Data/Fig4a.nc
- Source Data/Fig4b.nc
- Source Data/Fig4c.txt
- Source Data/Fig4d.txt
- Source Data/Fig5a.nc
- Source Data/Fig5b.nc
- Source Data/FigS10a.nc
- Source Data/FigS10b.nc
- Source Data/FigS10c.txt
- Source Data/FigS10d.txt
- Source Data/FigS11a.nc
- Source Data/FigS11b.nc
- Source Data/FigS1a.nc
- Source Data/FigS1b.nc
- Source Data/FigS1c.xlsx
- Source Data/FigS2a.nc
- Source Data/FigS2b.txt
- Source Data/FigS3.txt
- Source Data/FigS4.xlsx
- Source Data/FigS5a.nc
- Source Data/FigS5b.nc
- Source Data/FigS5c.nc
- Source Data/FigS5d.nc
- Source Data/FigS6a.nc
- Source Data/FigS6b.nc
- Source Data/FigS7a.nc
- Source Data/FigS7b.nc
- Source Data/FigS7c.xlsx
- Source Data/FigS8a.nc
- Source Data/FigS8b.nc
- Source Data/FigS8c.txt
- Source Data/FigS8d.txt
- Source Data/FigS9a.nc
- Source Data/FigS9b.nc
