# Supplementary material for: Recent autumn sea ice loss in the eastern Arctic enhanced by summer Asian-Pacific Oscillation
Source: Nat Commun. 2024 Mar 30;15:2798. doi: 10.1038/s41467-024-47051-8 (PMC10981668; doi:10.1038/s41467-024-47051-8)
Supplement: Supplementary file 4 — Source Data [file 41467_2024_47051_MOESM4_ESM.zip › Source Data/Fig1c.xlsx]

## Sheet: Sheet1
Figure 1c
		APO	SICI
		0.638788	0.785258
		0.800849	0.719479
		0.57373	0.653519
		1.97711	1.23603
		1.41044	1.19537
		1.05225	1.05181
		0.816314	1.00306
		0.536254	0.535339
		0.663078	0.428348
		1.60233	0.331022
		0.925938	0.592907
		1.4774	0.353056
		1.31764	0.187949
		0.534475	0.408494
		-0.134793	0.410897
		-0.484553	-0.126027
		0.219186	-0.566906
		-0.244722	-0.29606
		-0.296586	-0.205995
		-1.20032	-0.62821
		-0.630775	-0.760156
		-0.866117	0.388519
		-0.802712	-0.074208
		-0.278612	-0.212722
		-0.365634	-0.827075
		-1.05268	-0.237047
		-2.19775	-0.737286
		-1.22465	-0.472756
		-0.889078	-0.565979
		-1.25083	-0.131818
		-1.09066	-0.711738
		-0.238318	-0.288732
		-0.90312	-0.926773
		-1.67228	-0.157725
		-0.0589011	0.430849
		-0.920652	0.300761
		-0.917779	-0.964465
		-1.96355	-1.16467
		-0.437665	-1.42639
		-0.518241	-0.764418
		-0.504008	-0.107611
		0.0707419	-0.230221
		-1.56273	-1.5
		-1.29784	-1.11448
		0.113036	-0.685398
		-1.03414	0.923697
		0.142184	-1.61869
		-0.249469	-0.853255
		-0.0537589	-2.17238
		-0.709371	-1.1315
		0.698679	-0.586036
		-0.46377	-1.23985
		-0.407966	-1.35712
		-1.02876	-0.811321
		-0.748702	-1.20639
		0.116967	0.987554
		1.12064	-0.535976
		1.09056	3.00851
		1.47028	0.42332
		-0.293493	0.75083
		1.57136	0.218029
		1.24049	0.963544
		1.56812	3.29946
		1.6759	0.540221
		-0.191329	0.397487
		-0.0681612	0.420602
		1.52667	1.81384
		0.667672	-0.0932948
		1.24003	1.65172
		0.395331	1.07919
