# Supplementary material for: Recent autumn sea ice loss in the eastern Arctic enhanced by summer Asian-Pacific Oscillation
Source: Nat Commun. 2024 Mar 30;15:2798. doi: 10.1038/s41467-024-47051-8 (PMC10981668; doi:10.1038/s41467-024-47051-8)
Supplement: Supplementary file 4 — Source Data [file 41467_2024_47051_MOESM4_ESM.zip › Source Data/FigS1c.xlsx]

## Sheet: Sheet1
Figure S1c
		APO	SICI
		-0.162869	0.176484
		1.32228	0.654896
		-0.0113075	-0.244495
		0.339924	1.07057
		1.57239	1.97863
		0.267331	1.57225
		-0.880978	-0.0650278
		-0.420374	-0.28858
		-0.35863	-0.994247
		1.02456	-0.239873
		0.979895	0.0384458
		0.381584	0.14369
		-2.12758	-1.038
		-1.35117	-0.95909
		1.05605	0.0483458
		-0.579685	1.09037
		0.257485	-0.559487
		-0.53701	-0.395408
		-1.0464	-2.01415
		-0.355791	-0.756099
		0.480157	0.0588988
		-1.00429	-0.479275
		-1.57737	-1.47646
		-1.05741	-1.31547
		-0.373197	-1.01506
		-0.502244	0.124172
		1.22171	-0.735823
		0.0905065	0.735625
		0.0392182	-0.0990323
		-0.0553021	0.760354
		0.490752	-0.460577
		0.695203	0.349434
		1.4236	2.81893
		2.24975	1.55678
		-0.729753	-0.875719
		-1.44178	-0.184141
		1.35767	1.26748
		-0.86202	-0.549879
		1.13647	0.920385
		-0.951393	-0.619832
