# Supplementary material for: Recent autumn sea ice loss in the eastern Arctic enhanced by summer Asian-Pacific Oscillation
Source: Nat Commun. 2024 Mar 30;15:2798. doi: 10.1038/s41467-024-47051-8 (PMC10981668; doi:10.1038/s41467-024-47051-8)
Supplement: Supplementary file 4 — Source Data [file 41467_2024_47051_MOESM4_ESM.zip › Source Data/FigS2b.txt]

0.9225011
1.250247
0.4775755
1.65058
1.313337
1.266502
0.6549054
0.1628356
0.9344993
1.304628
0.9067938
1.736455
1.180166
0.7424312
-0.2603803
-0.677519
0.0337354
-0.1152476
-0.5388522
-1.097
-0.4139241
-0.703099
-0.537076
-0.4494856
-0.08259483
-0.7170048
-2.299034
-1.263137
-0.6990898
-1.178991
-1.098378
-0.3709914
-0.7908523
-2.213264
-0.4707384
-1.044369
-1.02743
-2.083793
-0.4591825
-0.4128014
-0.6463525
-0.02737163
-1.235775
-1.319807
0.09257134
-1.382777
0.104105
-0.07894029
-0.1890433
-0.3607827
0.8253698
-0.3763524
-0.3132833
-1.095157
-0.3610271
0.1062921
0.9034645
0.9228586
1.336166
0.01246934
1.494949
1.044633
1.252469
1.830972
-0.07398272
-0.1640653
1.645159
0.8937895
1.285706
0.3407857
