# Supplementary material for: Recent autumn sea ice loss in the eastern Arctic enhanced by summer Asian-Pacific Oscillation
Source: Nat Commun. 2024 Mar 30;15:2798. doi: 10.1038/s41467-024-47051-8 (PMC10981668; doi:10.1038/s41467-024-47051-8)
Supplement: Supplementary file 4 — Source Data [file 41467_2024_47051_MOESM4_ESM.zip › Source Data/FigS3.txt]

0.961195672544839	0.946093467148011	0.922418796370244	0.881744831678706	0.803613343196393	0.651624921004145	0.428099487767849	0.297973812579309	0.391402211988024	0.562162939427688	0.680312960828813	0.728978641176247	0.723987293834963	0.682972976913250	0.626238476472693	0.580012337556596	0.568044407902198	0.594249610059377	0.640684770652618	0.681997596857896	0.694704125963974	0.655485316691785	0.541893768326218	0.362051863605830	0.197301406335389	0.138173322789097	0.190428875205389	0.302189325365701	0.402038139129248	0.445011995178445	0.433131133817655	0.380723147631828	0.298318962035041	0.210027121247638	0.167038122642906	0.200985465135477	0.244118474930598	0.211451274777806	0.164491720623851	0.193348657334250	0.277557719873867	0.377984004699618	0.474800357878110	0.550370685235089	0.589089629193779	0.579452209955947	0.514400297530954	0.399971263064205	0.269054119395662	0.169316072113801
0.959944025118364	0.943590514905466	0.917823211591413	0.874253024385148	0.794169124257640	0.645443696982373	0.420841518213518	0.244110427961787	0.277924928370154	0.446596951759585	0.596162956896575	0.673071687084477	0.680760513846712	0.637021808384248	0.569961996991146	0.518147446234406	0.512097841002510	0.552331393301465	0.614440295080721	0.669301181491741	0.692384508245871	0.660562075483368	0.552634669321682	0.378384148051819	0.211972037772508	0.128662223572263	0.134256917327124	0.195348578344551	0.267088995595051	0.314537807792662	0.324499125756450	0.293844435239352	0.225765376199890	0.142831368000171	0.0950626142824434	0.117978227194354	0.165693475293260	0.170813797992577	0.163134257850500	0.192044170155683	0.245213691660275	0.309382447971085	0.378269169152743	0.435883781846901	0.462920348547692	0.444254356619547	0.373109643921827	0.262175004826716	0.155894449014884	0.107364835051286
0.954096471191571	0.935814758590883	0.906941381360541	0.858898509976345	0.773918516842010	0.622787367528036	0.394681666393982	0.187616055042398	0.171914137652058	0.328217517679631	0.500972147891920	0.605561566507198	0.629471946457156	0.588378879931856	0.517237273166077	0.464966509902157	0.466718535576171	0.520089754826941	0.595948533290048	0.662223736723223	0.693189274420856	0.665663023350731	0.560856670188272	0.393155623724897	0.230692544421343	0.133009961936956	0.104897872219703	0.127610119885626	0.176935535180138	0.227105621796605	0.255874315128061	0.247075958495383	0.196117625404061	0.120420710864522	0.0635322620237753	0.0620228637196880	0.0947444591531016	0.116132864165009	0.130172007557272	0.153957446812630	0.183757763984764	0.224862671444864	0.278017319996099	0.326851205541083	0.349641012268410	0.329892356081370	0.262378008942071	0.163985444470510	0.0821945872849933	0.0675944179837575
0.945494663853588	0.925151821638356	0.892821814684178	0.839454203274576	0.747498910137228	0.589923070885838	0.357229066777319	0.135580869335287	0.0886360504202507	0.227286343059423	0.407896212910604	0.529645612787172	0.567645805006102	0.535318119939498	0.470819412816187	0.426200838567584	0.437322161563955	0.501190626906671	0.587175665924398	0.661166836318586	0.695815740503486	0.668195439057028	0.564585826482132	0.405861861155584	0.251980686416321	0.148132950735447	0.100119043620713	0.0996840725957061	0.134744368195751	0.185964129086113	0.228179220737451	0.237964360363194	0.203883207709049	0.136490811618731	0.0712867373034803	0.0444782398345812	0.0543103737681488	0.0734660487563672	0.0915615439441004	0.105899231137631	0.118154113439542	0.144745427602923	0.190107705592525	0.236962752926339	0.261718987918817	0.247123138457678	0.189052439253539	0.105795275972741	0.0429500845967967	0.0463184245188155
0.937602488662867	0.916143570757039	0.881316684795285	0.823298451750140	0.724372976709629	0.560048743162611	0.325588988057801	0.100375498299603	0.0311493099027569	0.142732118407259	0.312073442976592	0.435474443451679	0.480892015572836	0.460232174005774	0.411644937720004	0.384572856416325	0.412010934371986	0.490118602510046	0.587375186242775	0.667979433559144	0.703937601289444	0.675712390803628	0.578549208065842	0.437254993021585	0.297536479833643	0.190798106012595	0.125600761850733	0.104304719967244	0.126241781425791	0.178501139336927	0.234525011223811	0.264750536534522	0.250290134830106	0.193521403901130	0.121971650759618	0.0725454626264714	0.0600981071452595	0.0707697011124579	0.0824693068413547	0.0790896097803597	0.0689357025846070	0.0781104831158009	0.114020369177090	0.158335569856239	0.185266820543551	0.176078109820934	0.126820456791965	0.0569887622627762	0.0125291103983600	0.0379384623670824
0.930175065960561	0.908412558909540	0.871717342503339	0.809102274276259	0.702688770755331	0.532070496771089	0.300868549291973	0.0837360859932846	0.00192692277632020	0.0802799348653926	0.220700291552330	0.330307455009409	0.377910107670163	0.374999017053383	0.354927935470396	0.357356977110345	0.407288717249574	0.498375388632595	0.599605973062513	0.677183915191635	0.707919514241638	0.681596736432622	0.603310898357150	0.494576762157858	0.382000135981903	0.282076978477046	0.202925038307041	0.157566411477926	0.162238674359382	0.215411268181731	0.289783746221074	0.348135244405579	0.362311811314555	0.324778709315315	0.253710341968951	0.185074443187757	0.146367640036383	0.132996878392422	0.115851436743699	0.0772342203979627	0.0362305892307480	0.0249121926055657	0.0502538777837501	0.0918379812548122	0.121527740874433	0.118807630392604	0.0795123773979619	0.0246959899571048	0.00267038216204532	0.0588362638923112
0.918305648024495	0.894287745073960	0.852873304154537	0.781899877741370	0.664140204335089	0.485516641535359	0.262044654573180	0.0703199476010800	0.00700132131526446	0.0786248458795630	0.200742023229723	0.300407865024962	0.356447900091400	0.380204947175685	0.394850946124306	0.423592252698883	0.478829114863978	0.553666126683420	0.626469228339893	0.675135155141767	0.686512262834330	0.658095054905700	0.596930549346143	0.515992318335815	0.426937595719670	0.335316783560820	0.246662556945450	0.180322131419738	0.167155300262665	0.218644323540196	0.309095085684425	0.395261471079318	0.441983082182127	0.434471568256789	0.381620800445096	0.310938007621138	0.249064513336561	0.198294361272843	0.141015311734357	0.0729989943355051	0.0175498754165708	0.000992208648450980	0.0260188701308198	0.0717669370430923	0.110100497165665	0.119748904107090	0.0952821919162631	0.0551212120017112	0.0423908394165689	0.0985016944827308
0.899090995584705	0.870309066255063	0.821058727965111	0.738771035658523	0.608716459464877	0.425759141126989	0.219845363546150	0.0693272934343423	0.0458069074815489	0.133295177955784	0.255162864989179	0.356614004882828	0.425577709991161	0.472074580909172	0.510178217708620	0.549846890091845	0.593683144883774	0.636485954735807	0.668504075925090	0.680781940960800	0.668733297015276	0.632829111014143	0.577308975313250	0.507292358557046	0.425454618863761	0.331979055124639	0.232012803072113	0.147913826889754	0.116901757139270	0.159822933016324	0.256597365641683	0.362709985044173	0.439011595592631	0.465538652715640	0.442208902253325	0.383923099330620	0.309545099199594	0.229158244477893	0.145900453253055	0.0705458887764658	0.0230007715538032	0.0174760688595511	0.0508577178249268	0.104217294883064	0.152674488513742	0.175663690342357	0.165129729291358	0.132525979763286	0.109718424770722	0.131529829910787
0.867362751175772	0.832018255773846	0.773479226890664	0.680351738306733	0.543072001742169	0.367885820340630	0.196904176480892	0.102557070907877	0.126825176968009	0.234678919954216	0.358925185004586	0.459969647646750	0.531858329854483	0.583333803904058	0.623887931601976	0.658293656590224	0.686038281621215	0.703289150510953	0.705806770411697	0.691194826917902	0.659585532388985	0.612978013561321	0.553751970678271	0.482874863822079	0.399022482616421	0.300853263393173	0.194358768387366	0.102039663986867	0.0597482967315616	0.0908011666735899	0.182141044395747	0.294108606155641	0.387720151698663	0.439683478569916	0.442989272568109	0.402806749606449	0.331926671349829	0.246562537483348	0.164258045052802	0.102376114503950	0.0736492476823022	0.0813540533390474	0.118181566580201	0.168770601861522	0.214226140370647	0.237529895433421	0.229636955445434	0.195543669299595	0.156035965011971	0.138035893484314
0.822087198037586	0.780592937682946	0.714910654466423	0.616827671717082	0.484334869653160	0.335019919575955	0.215967319513487	0.182423311420187	0.246330365153749	0.362970350672813	0.478047387892067	0.565082979638346	0.623132378470668	0.661308188489933	0.688438290479080	0.708885072801502	0.721973455296767	0.723862949705690	0.710836641821797	0.681900574165890	0.638988703446573	0.585144035812769	0.522252897960904	0.449648883249284	0.364582679992654	0.265683196539629	0.159883795332388	0.0690617741907043	0.0254757942322650	0.0499812790421849	0.132581670943871	0.239406927486445	0.335200912002575	0.397200892352365	0.416654153262377	0.395971719957989	0.346023010779141	0.283248069391713	0.225400779012836	0.186343781257351	0.172213945163183	0.181018366433307	0.204887300133574	0.232778308858240	0.252785692543432	0.254708658720165	0.233594910062661	0.193521955877712	0.148445969818803	0.116197998814340
0.770529702670972	0.725576744846077	0.658030015215714	0.564211543783557	0.449797723181668	0.339395669467980	0.275418570016531	0.290707724443507	0.375409097019574	0.484856796417517	0.578668353588529	0.641404631557558	0.676475166832987	0.693783768190384	0.702029172537195	0.705598983435824	0.704169195498283	0.694304860761140	0.672462714861396	0.637647450183604	0.591760138986707	0.537578256495107	0.476231341307839	0.406047241635791	0.323749453230455	0.228549674731771	0.128716579510973	0.0461554743988878	0.00964138221746731	0.0349926077645867	0.111121883258866	0.208430149797603	0.297530794761692	0.360108838694848	0.390012960655779	0.390528365588629	0.371096895695597	0.343722819919892	0.319126964497674	0.303657176030772	0.298137965703316	0.298902918988955	0.299988741032734	0.295169086708876	0.279420558895209	0.250287036739633	0.209459681908371	0.163819431784505	0.124082692207864	0.0997798124715884
0.722868426485925	0.677406155089026	0.613006043571812	0.530365671130649	0.440314185949423	0.368244861564062	0.345921186330351	0.387199201977443	0.471924744712049	0.561978824196139	0.629503102138464	0.666903751557720	0.679790826958863	0.677519691708688	0.667749406436483	0.654485043763096	0.638089700947899	0.616590062518722	0.587785795213923	0.551053321479957	0.507525412702494	0.458515323362969	0.403603678999797	0.340071018296638	0.264666180236666	0.178058034653086	0.0907031884940520	0.0246395367159852	0.00381924347053397	0.0368983286812220	0.110435545601304	0.199409105923351	0.281585890487192	0.344339487843038	0.384534455640868	0.405731629181329	0.414920074257625	0.419321579267687	0.423670954223796	0.428692670306196	0.431372489067703	0.426843287532805	0.410776649751709	0.381088230758367	0.338666102629937	0.287548298198104	0.234708021784389	0.188853957946617	0.157554798164668	0.143569720626548
0.685255106652549	0.641223684338654	0.582668570615014	0.513135669523086	0.444686298104734	0.398171838862769	0.393590586845921	0.433721211447511	0.498871604841878	0.561358551262364	0.603029447740263	0.619854763322616	0.616556444548195	0.600244575508535	0.576807095402810	0.549711797167637	0.520180145498685	0.488094626956573	0.453152472980813	0.415611434015490	0.376051186487543	0.334291147505737	0.288449913998859	0.235307453489337	0.172710011162673	0.103888765991956	0.0412817232944749	0.00441016810152173	0.00908540525790033	0.0562775280152384	0.132140730805433	0.217604896580868	0.297361637081105	0.363316864535318	0.413918739098585	0.451877065975036	0.481625151737943	0.507020975220642	0.529600668380828	0.547793058767308	0.557472492921579	0.553786803253282	0.533476321857947	0.496588298317731	0.446991096386604	0.391760173399078	0.339613091730021	0.298449677983883	0.272594132055859	0.261571089038888
0.659980525988564	0.619778276590568	0.568724061917119	0.510721985799883	0.455168237361473	0.415683919530467	0.403465133856179	0.418789760699115	0.449542826097326	0.479258070359165	0.496326649896855	0.496989266072874	0.483037252299579	0.458397319791692	0.426881262658860	0.391312719779082	0.353554918313391	0.314955635921971	0.276775648495248	0.240211704400823	0.205874947239937	0.173085901080457	0.139746624238678	0.103483657086741	0.0642037865357110	0.0270576706093944	0.00311139268748606	0.00501658351963080	0.0394765559518735	0.102984295268241	0.184306847617061	0.270437087868028	0.351299389356169	0.421511231878655	0.479893670373261	0.527931472532819	0.568035017282413	0.602056481365651	0.630306266819697	0.651252760614250	0.662015084828142	0.659549084458201	0.642124029558539	0.610513399257682	0.568422202326148	0.521919407624970	0.477901938696156	0.442021724049054	0.417110751043751	0.403339352410614
0.640854760291003	0.607442870301140	0.564714082428268	0.514965009948062	0.463492418646259	0.417906140019003	0.385092737777281	0.367243639225092	0.360368383223300	0.356868042990313	0.349730438615652	0.335054687927335	0.312117877636751	0.282192816295318	0.247370238838395	0.209890925371308	0.171945881976640	0.135686857945825	0.103157760081503	0.0759593942835900	0.0547148265140325	0.0387182358347776	0.0262764266881674	0.0159939537175349	0.00862701956706966	0.00833730900258308	0.0218687562740208	0.0553723565105565	0.110830076463676	0.184660080961775	0.269194374053406	0.355658546079765	0.436850991550892	0.508481128102095	0.569100865772258	0.619173670079493	0.659926010539129	0.692413378157493	0.716984061829490	0.733168705504313	0.739946734445993	0.736288145028238	0.721817006829856	0.697397930694567	0.665421313356181	0.629587343352130	0.594143722093282	0.562870527590548	0.538429686397981	0.522557410100873
0.606901347312050	0.580690584366265	0.545170354299736	0.501084728416636	0.450901565201272	0.398807762675195	0.349664023955884	0.307114007016642	0.272013610303947	0.242405100229351	0.215009719641666	0.187028150695423	0.157162168271621	0.125688512539456	0.0940221877125130	0.0642073759182910	0.0385075805810088	0.0190496957208136	0.00741796210419897	0.00418741111165502	0.00856882775186684	0.0184780181307024	0.0312836448836340	0.0451600384031194	0.0604816253258080	0.0803614200768659	0.109691462440011	0.152957856867773	0.211974997992761	0.284738975829665	0.365919830051293	0.448651916267060	0.526655740585298	0.595672520544700	0.653770397473275	0.700789851645068	0.737495955720692	0.764868819402912	0.783693484962190	0.794428106904355	0.797268054882799	0.792330106462850	0.779900905744166	0.760696467046722	0.736059041718637	0.708000727824596	0.679044562886618	0.651937162209925	0.629414395954479	0.614116745203513
0.550993820271651	0.529392743515659	0.498774717934054	0.459186101305361	0.411745548585009	0.358831544087236	0.303825563199331	0.250313702267495	0.201038755459252	0.157220909985779	0.118712822590339	0.0848482770936658	0.0553637291911606	0.0308564355277772	0.0126781089973746	0.00247813116310395	0.00163796919922782	0.0107299058207720	0.0290724438336994	0.0544955324309322	0.0835020481844962	0.111994395072513	0.136534800719230	0.155759166410355	0.171280587602377	0.187494614817915	0.210212011136892	0.244652395952077	0.293589493404913	0.356308949575560	0.428758191783461	0.504860920785373	0.578415600049785	0.644671397710854	0.700969134912075	0.746494102265930	0.781608110530307	0.807200834851005	0.824260454814381	0.833668011650472	0.836144208067240	0.832282360608209	0.822632361904383	0.807824227686278	0.788722219633806	0.766582774173089	0.743167650317836	0.720759958349673	0.702045666543445	0.689826767598993
0.505004509421014	0.484513498298287	0.455855498099338	0.418776714764322	0.373746862967321	0.322169512136394	0.266426982403274	0.209654675705900	0.155247897979882	0.106277452575105	0.0650947658696405	0.0333016042933282	0.0119881730444469	0.00195470152314139	0.00369865193217920	0.0171647236810269	0.0414033071484858	0.0743019714252153	0.112522911055815	0.151757683216483	0.187374060561275	0.215419504919703	0.233753319168626	0.242899066591474	0.246201808764071	0.249124772307631	0.257894556780478	0.277938068434346	0.312535675688073	0.361993795722738	0.423568563765350	0.492251352986516	0.562197156343655	0.628208043860805	0.686667743239094	0.735719215616049	0.774906085919587	0.804640766363141	0.825750369844900	0.839183288988841	0.845856572692844	0.846597726640925	0.842149688803463	0.833231365168796	0.820656579879754	0.805499336833647	0.789254517206724	0.773904001779803	0.761794580752250	0.755283700977620
0.503530348032321	0.481011831413575	0.451166202496803	0.413536029751435	0.368235011341605	0.316164395170903	0.259179784319421	0.200125878664774	0.142661722198692	0.0908499518707940	0.0485766119528714	0.0189581848381115	0.00390992549765278	0.00396488396337982	0.0183061895257247	0.0449068808333033	0.0807004521124744	0.121783842698312	0.163715015772687	0.201973794311653	0.232602033288021	0.252941121390658	0.262279444884993	0.262174442059997	0.256280261463257	0.249681894720709	0.247911885853876	0.255897031937133	0.277038821067737	0.312567040684353	0.361296901505994	0.419912601253647	0.483773795393692	0.548002767413388	0.608453626321037	0.662254829014314	0.707875263912837	0.744875041281738	0.773550372137658	0.794614026089299	0.808965067906846	0.817547963240630	0.821286014736013	0.821079297444458	0.817861930055733	0.812702333069497	0.806900790056591	0.802009516124795	0.799704427152949	0.801494683790553
0.536721337257246	0.511116547207805	0.478974357315276	0.439771624215884	0.393463629944139	0.340670434655006	0.282846019120076	0.222374427301196	0.162524198694701	0.107202052284774	0.0604920053043794	0.0260434351818780	0.00644866101288952	0.00277716244730211	0.0143823327104790	0.0389973520714096	0.0730553053953785	0.112147128997916	0.151555912138201	0.186833423483924	0.214382598408203	0.231978619673665	0.239128329906840	0.237167684837905	0.229047549527996	0.218842138460226	0.211086234804061	0.210068423360043	0.219181722909157	0.240403013425699	0.273974482005084	0.318377260635948	0.370658244070640	0.427061260468999	0.483778770557393	0.537587831348700	0.586210454869660	0.628379989736038	0.663701993132779	0.692425890981918	0.715214682266148	0.732956809357377	0.746633682326651	0.757242397027869	0.765767252781054	0.773185198221946	0.780475957889792	0.788596697046872	0.798391039545031	0.810440587180115
0.567549513022218	0.540882455941517	0.508771798120518	0.470719699920913	0.426563027619451	0.376603622671863	0.321736225385853	0.263547847056854	0.204351799288445	0.147114343988251	0.0952389705754539	0.0521986504370526	0.0210496986910804	0.00391041435786834	0.00152195374582978	0.0130076163237957	0.0359052013206331	0.0664810749325116	0.100269701775557	0.132737841630257	0.159953834264751	0.179146286869722	0.189059795294735	0.190056260680484	0.183962943008302	0.173718215562297	0.162895133594742	0.155182529001055	0.153882682777394	0.161466522148412	0.179230042029706	0.207114055240461	0.243752658508538	0.286772773468058	0.333283053357424	0.380415334533311	0.425769470841888	0.467669665259875	0.505224064305138	0.538239500553054	0.567060695780777	0.592389801131231	0.615119231316856	0.636192417260726	0.656496493604424	0.676784890225479	0.697623321996548	0.719350937280297	0.742053008005389	0.765551958420266
0.590692373574352	0.565125925279523	0.535364755509810	0.500940381715882	0.461570700393476	0.417245847170510	0.368321361269439	0.315608585052166	0.260445221603985	0.204721547968160	0.150832717273730	0.101529205932116	0.0596504923707589	0.0277539138120458	0.00768797157983205	0.000195980006700413	0.00465520666227666	0.0190437518777231	0.0401787461569915	0.0641975954188031	0.0871841511475420	0.105800414433262	0.117787114773810	0.122240325497065	0.119636771165182	0.111641386309351	0.100766470089478	0.0899567504105846	0.0821589685419172	0.0799168066880567	0.0850271048600675	0.0983021219462439	0.119489240220253	0.147382432086750	0.180112033649090	0.215541021628125	0.251662157947571	0.286901805875708	0.320282363634227	0.351446201334625	0.380575681401692	0.408251339179148	0.435282871545508	0.462537022238207	0.490779503546460	0.520545441284858	0.552051825889642	0.585163078264742	0.619415100106406	0.654093507117556
0.619435903427642	0.595929030222657	0.569283250438906	0.539090965927905	0.505031164066349	0.466922438705455	0.424784870607457	0.378907385698612	0.329913513919089	0.278813681336038	0.227027073470656	0.176352433327069	0.128867607964833	0.0867453695617379	0.0519901602971054	0.0261259580875324	0.00989338154602475	0.00303335795998442	0.00423259605308144	0.0112754888530478	0.0213927086848443	0.0317368531181068	0.0398745623761649	0.0441804631731136	0.0440519107744135	0.0399181022557894	0.0330688137519237	0.0253593437737723	0.0188560873344507	0.0154805313505997	0.0167003891857160	0.0233107855619868	0.0353417235779828	0.0521114515207643	0.0724151059720776	0.0948028748482273	0.117878953407763	0.140553972658944	0.162206852249176	0.182742775998164	0.202557617591304	0.222429966768062	0.243363474128142	0.266401626380311	0.292438903541445	0.322056002198863	0.355407882842874	0.392186999940319	0.431668967227862	0.472828037430518
0.660594299506515	0.639840447116458	0.616738284145971	0.590965842858443	0.562234517198515	0.530318683807205	0.495091982734037	0.456569414014455	0.414952739713978	0.370674310676087	0.324431507605234	0.277201016154062	0.230220190361458	0.184923382187870	0.142826134001061	0.105360761097440	0.0736824583780946	0.0484819894756247	0.0298525148287513	0.0172564473400714	0.00961882589637403	0.00553943590539102	0.00357811440370181	0.00254183894202924	0.00169990771830799	0.000875813830132359	0.000401337655676025	0.000955091196820253	0.00333265025889542	0.00820462836484422	0.0159151563127767	0.0263607591428959	0.0389716720282284	0.0527960823469525	0.0666657579134735	0.0794046440706171	0.0900361142082398	0.0979514534413450	0.103017561395522	0.105617748883403	0.106629071262792	0.107341186045556	0.109319318244131	0.114215043092003	0.123539439698972	0.138432760666469	0.159481857368124	0.186635274334886	0.219239440388603	0.256179495829926
0.714541479716256	0.697423859078735	0.678558747524885	0.657709066474792	0.634646760968719	0.609167841072324	0.581111522935340	0.550383456295987	0.516982345080842	0.481028238707241	0.442789393601510	0.402703009428099	0.361383683446666	0.319612732363120	0.278302480886858	0.238433084124896	0.200965788284389	0.166744879646471	0.136408383159177	0.110330986466913	0.0886180942426414	0.0711564593104491	0.0577080421034062	0.0480170262668389	0.0418931461743570	0.0392416077709096	0.0400284488522799	0.0441925950471056	0.0515334919765628	0.0616104462290286	0.0736858171310475	0.0867318186709091	0.0995043731798308	0.110671645177074	0.118973274243810	0.123381447115625	0.123237514197464	0.118346229304817	0.109020219112546	0.0960757363880356	0.0807842320553421	0.0647827181440995	0.0499424059806848	0.0381950370149864	0.0313245881225808	0.0307489227318191	0.0373338253922481	0.0512872869298380	0.0721653311444736	0.0989865598351915
0.776972746958121	0.764288793698227	0.750338963823852	0.734956423888998	0.717973608298705	0.699229184984065	0.678577219702006	0.655898664669729	0.631115028334172	0.604203666311060	0.575213561572593	0.544279775727420	0.511634076555603	0.477608815237057	0.442631279687893	0.407206846159371	0.371891469319577	0.337257114718994	0.303856701552543	0.272196479178637	0.242722059573564	0.215819202298460	0.191823427133958	0.171026841757771	0.153669634069471	0.139908988634972	0.129768071878011	0.123077990478102	0.119431752220470	0.118168747238567	0.118401593995173	0.119087081025613	0.119132750926717	0.117523069904786	0.113445485335543	0.106397200257697	0.0962575234231860	0.0833169186815944	0.0682607730430963	0.0521118743561008	0.0361396081250592	0.0217457921299468	0.0103375706880850	0.00319800419835324	0.00136571751165373	0.00553605085657332	0.0159963219617985	0.0326053401408321	0.0548213001341913	0.0817735783535191
0.836967616598372	0.828818011266590	0.819764241605453	0.809689159365487	0.798470952610001	0.785985834353663	0.772111660599043	0.756732498052051	0.739744047314495	0.721059672588092	0.700616607196890	0.678381730127146	0.654356204350305	0.628578319707322	0.601124180921048	0.572106466152116	0.541672271471524	0.510001778991481	0.477309684555338	0.443850510024073	0.409926908566804	0.375897285774413	0.342176678910485	0.309224388769183	0.277514395430645	0.247489861183264	0.219509274705584	0.193796466762696	0.170407752905500	0.149226280103002	0.129987421336619	0.112331922557653	0.0958775659603137	0.0802966909236018	0.0653863632634495	0.0511199374584013	0.0376724740986260	0.0254170818269819	0.0148938656188367	0.00675698671908485	0.00170780188835814	0.000422931254369719	0.00348557449171914	0.0113269057682971	0.0241824536832092	0.0420664099228738	0.0647649862676034	0.0918482594957829	0.122698378147346	0.156550613416730
0.876310784836192	0.871734820497752	0.866443382005732	0.860346659288652	0.853347856563673	0.845343690818545	0.836225108204072	0.825878155244240	0.814184903600075	0.801024304256018	0.786272862395826	0.769805107879449	0.751494018397451	0.731211848648334	0.708832206053383	0.684234601365869	0.657312916200676	0.627989027402765	0.596231980371313	0.562081533506556	0.525672839259399	0.487257103893371	0.447212156111538	0.406037731991960	0.364333168241383	0.322759454699044	0.281991868640263	0.242672158306854	0.205369446067890	0.170556643149436	0.138605101140128	0.109795833403166	0.0843421755812672	0.0624169653405803	0.0441773485012051	0.0297818263505630	0.0193965499803020	0.0131904793215354	0.0113212752506520	0.0139152830116803	0.0210455353698915	0.0327114380286239	0.0488229603304995	0.0691910717050605	0.0935251241422906	0.121437052342548	0.152451690006577	0.186022142040420	0.221548940486066	0.258401596873085
0.876354316288683	0.873827754158543	0.870593117215128	0.866573643544866	0.861684318331130	0.855831557214597	0.848912896502930	0.840816653468235	0.831421532272201	0.820596192373150	0.808198880092288	0.794077360737797	0.778069578159724	0.760005690158507	0.739712330741611	0.717020048409131	0.691774753702191	0.663853576304996	0.633184738440533	0.599769971760607	0.563706866926718	0.525207702444257	0.484611125269707	0.442383780257482	0.399110550473495	0.355474091728949	0.312226229265955	0.270154962830854	0.230050988269227	0.192676857301672	0.158740556153563	0.128873922943897	0.103615398530067	0.0833963323814873	0.0685303752475159	0.0592060960581924	0.0554834949090886	0.0572952569171863	0.0644532996977237	0.0766605165782247	0.0935268568743326	0.114588283679265	0.139326888284667	0.167190553430823	0.197610951517996	0.230019179788464	0.263858818674567	0.298596551149654	0.333730665956728	0.368797806234561
0.829026925750835	0.827466423805206	0.825111297109356	0.821896570868569	0.817749234565899	0.812587964089743	0.806322947244430	0.798855848951013	0.790079979496528	0.779880770321118	0.768136717364428	0.754721017805480	0.739504191317713	0.722358022920428	0.703161165408526	0.681806667393627	0.658211527485169	0.632328114241762	0.604156962291209	0.573760115366331	0.541273914268098	0.506919993744627	0.471013292695869	0.433966075171718	0.396287228156415	0.358576344940995	0.321512246051410	0.285835635676395	0.252325640290659	0.221770200059766	0.194930854344995	0.172503449704326	0.155077579762366	0.143098800825323	0.136838375909987	0.136375046880701	0.141591944551107	0.152189444673679	0.167712151303647	0.187585970070202	0.211160004839581	0.237747989940711	0.266664975382464	0.297256570280624	0.328919721961402	0.361115384660112	0.393374325765135	0.425297720588701	0.456554202627745	0.486874810002434
0.736754136386510	0.735776095477169	0.733941028734030	0.731200202857162	0.727498845485797	0.722776326463163	0.716966639939528	0.709999264394464	0.701800485224084	0.692295266581119	0.681409752157577	0.669074455173928	0.655228163830338	0.639822540392348	0.622827334405841	0.604236072137325	0.584072037139604	0.562394332190843	0.539303815969922	0.514948732044799	0.489529871194226	0.463305095626970	0.436592965705590	0.409775017355268	0.383295941758104	0.357660565462617	0.333426223529379	0.311189019052979	0.291562752843177	0.275150136760172	0.262507302587496	0.254104407507719	0.250286895262253	0.251243104520040	0.256983857338214	0.267338145453105	0.281966296423101	0.300388769549201	0.322025950862687	0.346242766142710	0.372391914693675	0.399850811587695	0.428049324654183	0.456487451376818	0.484743716874048	0.512476071173434	0.539417440963434	0.565368004598894	0.590185904870026	0.613777660500361
0.600983221868724	0.600214267365286	0.598679352655874	0.596355528069137	0.593219238719706	0.589247068084277	0.584416876684965	0.578709378381031	0.572110174059011	0.564612227364066	0.556218720488837	0.546946174472009	0.536827666623441	0.525915939604209	0.514286185088334	0.502038308862945	0.489298543897659	0.476220360905342	0.462984707032034	0.449799649613876	0.436899482426773	0.424543249255432	0.413012460578898	0.402607559776022	0.393642499999896	0.386436706603476	0.381303811910754	0.378536927687629	0.378390880219113	0.381062698991985	0.386672540171154	0.395247869322097	0.406713838391965	0.420892186390164	0.437509702769871	0.456215602684960	0.476605536097925	0.498248852400241	0.520715449602848	0.543599050724618	0.566534819107470	0.589210481476945	0.611371238776753	0.632819507760760	0.653410900266185	0.673047874366357	0.691672297659163	0.709257865112192	0.725803002113175	0.741324611862010
0.435601888456907	0.434154350041479	0.432425215978193	0.430439233275062	0.428230377433621	0.425842374248799	0.423329261586986	0.420755912826176	0.418198421404163	0.415744228699861	0.413491871198588	0.411550233482195	0.410037224891059	0.409077849067764	0.408801699963013	0.409339981777158	0.410822196562255	0.413372656460961	0.417106950870529	0.422128438684330	0.428524762848344	0.436364328947766	0.445692682068709	0.456528777342387	0.468861270979145	0.482645138166580	0.497799107266386	0.514204526752748	0.531706292342223	0.550116315828534	0.569219711656727	0.588783459169242	0.608566859089961	0.628332753846248	0.647858318145728	0.666944293723950	0.685421818794055	0.703156410224146	0.720049090180588	0.736035013722410	0.751080190108554	0.765176983014972	0.778339044418502	0.790596224488706	0.801989849670617	0.812568609376817	0.822385161517471	0.831493469045275	0.839946814867376	0.847796406338466
0.340166685277836	0.337572815211804	0.335704153643951	0.334638386793973	0.334465009626490	0.335283750396105	0.337202309245398	0.340333304821150	0.344790368098215	0.350683396310267	0.358113080976856	0.367164943582262	0.377903232599576	0.390365131033892	0.404555767375957	0.420444494428191	0.437962795274944	0.457004010206930	0.477424888159923	0.499048795280256	0.521670298966687	0.545060805067499	0.568974949424633	0.593157501826625	0.617350591831071	0.641301080994807	0.664767873854075	0.687528892969996	0.709387371720646	0.730177078311603	0.749766103973903	0.768058937876231	0.784996699925293	0.800555582147181	0.814743723726751	0.827596881198120	0.839173332603957	0.849548466949693	0.858809466256574	0.867050404376429	0.874367984986693	0.880858039336754	0.886612815756845	0.891719025007889	0.896256560211597	0.900297785475955	0.903907279393971	0.907141923595514	0.910051237985857	0.912677879515106
0.452093986168431	0.449700830885971	0.448590500389751	0.448838690209981	0.450519541460015	0.453702895717589	0.458451083183810	0.464815292387433	0.472831627899741	0.482517029534050	0.493865295148874	0.506843508475834	0.521389209736403	0.537408646616298	0.554776396787514	0.573336558972768	0.592905576550111	0.613276605144172	0.634225188907713	0.655515893894109	0.676909477890016	0.698170159017953	0.719072573143527	0.739408068049754	0.758990054885267	0.777658213218121	0.795281420073893	0.811759345424935	0.827022728069342	0.841032416348804	0.853777324171801	0.865271508231008	0.875550610531350	0.884667926630946	0.892690353045792	0.899694439583919	0.905762729454016	0.910980518855834	0.915433115382527	0.919203626675791	0.922371271203136	0.925010173602485	0.927188587886934	0.928968481835829	0.930405413351532	0.931548632439950	0.932441348878919	0.933121113959793	0.933620273678596	0.933966459536023
0.647439588920870	0.645733385434408	0.644831617226914	0.644768000448682	0.645571671640331	0.647265921518337	0.649866912993495	0.653382437244989	0.657810772483864	0.663139716863678	0.669345867563618	0.676394210547057	0.684238069152223	0.692819435496337	0.702069679723710	0.711910603261156	0.722255779130599	0.733012109871269	0.744081534019906	0.755362823865679	0.766753435041127	0.778151384890366	0.789457144319904	0.800575522973958	0.811417510913619	0.821902017060353	0.831957423812492	0.841522866619239	0.850549152140449	0.858999249695534	0.866848324372428	0.874083319837046	0.880702137126012	0.886712486232502	0.892130506233315	0.896979255968354	0.901287172178463	0.905086578396189	0.908412309245457	0.911300494454051	0.913787527463503	0.915909226803199	0.917700185286996	0.919193292795799	0.920419412641241	0.921407188694541	0.922182959929780	0.922770760099676	0.923192382343079	0.923467491139332
0.751384805183232	0.748629061015328	0.746129193346009	0.743899670382722	0.741954698637291	0.740308320387599	0.738974526341787	0.737967380653294	0.737301148478362	0.736990407648108	0.737050116421209	0.737495599968575	0.738342411147633	0.739606018710793	0.741301280991101	0.743441677504746	0.746038295749489	0.749098604665241	0.752625086105853	0.756613835102977	0.761053270881575	0.765923115641794	0.771193791125803	0.776826351825011	0.782773021140514	0.788978330430568	0.795380791493458	0.801914972337250	0.808513803967798	0.815110928323953	0.821642905374637	0.828051127046075	0.834283330016497	0.840294650030972	0.846048209254869	0.851515269173455	0.856675011083293	0.861514023279510	0.866025579634798	0.870208790702869	0.874067698621691	0.877610373747083	0.880848056478999	0.883794373891714	0.886464648645063	0.888875307781797	0.891043391529461	0.892986156966144	0.894720768062176	0.896264061794253
0.782588254519815	0.778325874397854	0.774045311747598	0.769763562472828	0.765499729450359	0.761275569818957	0.757115994989063	0.753049497773138	0.749108474604004	0.745329405038606	0.741752846783637	0.738423203610785	0.735388227052801	0.732698221805235	0.730404939978162	0.728560170698778	0.727214058043885	0.726413209775185	0.726198688728605	0.726604004112590	0.727653237337164	0.729359442739615	0.731723455298304	0.734733214518573	0.738363677622165	0.742577349516270	0.747325406913756	0.752549345412899	0.758183037189151	0.764155057986363	0.770391128264163	0.776816515363988	0.783358259886051	0.789947116821937	0.796519135980161	0.803016842225840	0.809390009859183	0.815596053922747	0.821600082471079	0.827374667244223	0.832899396202022	0.838160271176163	0.843149009041811	0.847862296937563	0.852301042660342	0.856469651637886	0.860375352710038	0.864027586882776	0.867437466531796	0.870617307291301
0.803009345097638	0.798386182413001	0.793670082261051	0.788884638893195	0.784055267561634	0.779209650474388	0.774378102518291	0.769593836244563	0.764893105171011	0.760315204742040	0.755902311899526	0.751699147638450	0.747752452472647	0.744110272520567	0.740821063769937	0.737932633522756	0.735490950286971	0.733538865444027	0.732114800697126	0.731251463379507	0.730974656085707	0.731302246968448	0.732243362007699	0.733797850674401	0.735956062245083	0.738698952594677	0.741998521978662	0.745818564702290	0.750115693304378	0.754840584474411	0.759939382610934	0.765355190541212	0.771029575785753	0.776904024675706	0.782921284945517	0.789026549077337	0.795168444383104	0.801299810222748	0.807378256614346	0.813366510759970	0.819232567964186	0.824949670673975	0.830496143853246	0.835855116820378	0.841014161408798	0.845964874348515	0.850702428630429	0.855225114795107	0.859533889004439	0.863631940738793
0.834164997055077	0.830213721966479	0.826169874509459	0.822059048485892	0.817907395720133	0.813741887183505	0.809590514739232	0.805482421917388	0.801447954486268	0.797518623812291	0.793726978363284	0.790106381389665	0.786690695903718	0.783513881568328	0.780609511916091	0.778010224283544	0.775747118736063	0.773849125808477	0.772342365810235	0.771249524471393	0.770589270608459	0.770375741106807	0.770618116775738	0.771320309557847	0.772480777290359	0.774092476937930	0.776142961236654	0.778614617355007	0.781485039867117	0.784727524427901	0.788311663394575	0.792204020560263	0.796368859384000	0.800768897756171	0.805366062464067	0.810122218047923	0.814999847493654	0.819962665943540	0.824976153012725	0.830007994043430	0.835028425380979	0.840010483219736	0.844930159502407	0.849766471592156	0.854501454877975	0.859120089096270	0.863610169993891	0.867962138106002	0.872168875993734	0.876225484414531
0.850078768270180	0.846391727542364	0.842607214166827	0.838752286422839	0.834854019329094	0.830939705462029	0.827037010064594	0.823174070892071	0.819379536232512	0.815682537076716	0.812112591708527	0.808699443187368	0.805472832385626	0.802462211451816	0.799696404775959	0.797203226676335	0.795009067018046	0.793138457707732	0.791613634374097	0.790454108436117	0.789676265092803	0.789293002479231	0.789313426295276	0.789742612634155	0.790581449563262	0.791826565320494	0.793470347897942	0.795501057429253	0.797903029333960	0.800656962768309	0.803740285755851	0.807127585581840	0.810791090774505	0.814701189376482	0.818826967307741	0.823136750470650	0.827598634835664	0.832180990013947	0.836852923670997	0.841584696430012	0.846348079500358	0.851116649981602	0.855866021477729	0.860574010167090	0.865220738694467	0.869788682098070	0.874262661406519	0.878629791522661	0.882879390566164	0.887002858012699
0.855885310194850	0.852199753768171	0.848413274105697	0.844555229000109	0.840654681351007	0.836740574959200	0.832841870293276	0.828987630947129	0.825207054959089	0.821529447980814	0.817984137672155	0.814600330804728	0.811406916476507	0.808432220620429	0.805703718641478	0.803247714519453	0.801088996028628	0.799250476799488	0.797752836726980	0.796614172663752	0.795849671385045	0.795471316448241	0.795487639786091	0.795903527678888	0.796720089176904	0.797934593138371	0.799540477874665	0.801527435032059	0.803881566878960	0.806585613707487	0.809619245701694	0.812959411474218	0.816580733625811	0.820455940223609	0.824556320092691	0.828852189317008	0.833313356369042	0.837909573821796	0.842610965601948	0.847388420151765	0.852213941590517	0.857060952898898	0.861904547180753	0.866721685075184	0.871491338298129	0.876194581001168	0.880814632082623	0.885336852730707	0.889748704302419	0.894039672147767
0.863595182677774	0.860138410391592	0.856586713326714	0.852970836561011	0.849320802808432	0.845666062032449	0.842035610140565	0.838458067436374	0.834961711336856	0.831574460901325	0.828323813164451	0.825236733272617	0.822339502099673	0.819657526434774	0.817215118029922	0.815035248782313	0.813139290104442	0.811546745091355	0.810274982413661	0.809338980932330	0.808751093836778	0.808520840648332	0.808654734712527	0.809156152840701	0.810025252578085	0.811258941204616	0.812850899056497	0.814791658138226	0.817068735328986	0.819666817830645	0.822567996916221	0.825752044576675	0.829196726387402	0.832878142875506	0.836771090908303	0.840849436174678	0.845086487711750	0.849455365641738	0.853929353812845	0.858482229851752	0.863088566187513	0.867723996839153	0.872365446106225	0.876991316694072	0.881581636176455	0.886118161986137	0.890584446277653	0.894965862986245	0.899249600186966	0.903424621425883
0.876656949536422	0.873759396754059	0.870777991807508	0.867742860318434	0.864682898373843	0.861625903181225	0.858598686064609	0.855627158187729	0.852736383381133	0.849950595542401	0.847293180464226	0.844786623782375	0.842452428147980	0.840311003807391	0.838381537582288	0.836681845825617	0.835228217312443	0.834035252225507	0.833115703423589	0.832480326043980	0.832137741195848	0.832094319057526	0.832354086109112	0.832918660526613	0.833787218953083	0.834956496966498	0.836420824607618	0.838172197339680	0.840200381813745	0.842493054837879	0.845035973024729	0.847813169749337	0.850807175314694	0.853999255620901	0.857369664185459	0.860897902082185	0.864562980263267	0.868343678804476	0.872218797861367	0.876167395530603	0.880169008354389	0.884203850860748	0.888252991266548	0.892298501250246	0.896323578492702	0.900312641454304	0.904251396575303	0.908126878728656	0.911927466301494	0.915642872719499
[truncated: 20 more columns]
