# Supplementary material for: Recent autumn sea ice loss in the eastern Arctic enhanced by summer Asian-Pacific Oscillation
Source: Nat Commun. 2024 Mar 30;15:2798. doi: 10.1038/s41467-024-47051-8 (PMC10981668; doi:10.1038/s41467-024-47051-8)
Supplement: Supplementary file 4 — Source Data [file 41467_2024_47051_MOESM4_ESM.zip › Source Data/FigS4.xlsx]

## Sheet: Sheet1
Figure S4
		SICI	SAT	Q	DLR
		0.785262	-0.0240091	0.743768	0.470627
		0.719483	0.324399	1.41934	0.717492
		0.653523	0.428831	1.20402	0.764617
		1.23604	1.40072	1.57279	1.961
		1.19537	1.2619	1.49555	1.68346
		1.05182	0.0543632	0.275518	0.17123
		1.00307	0.837509	0.590977	1.10557
		0.535343	-0.0253509	-0.666569	-0.231144
		0.428351	-0.110325	-0.239443	-0.0869464
		0.331025	0.801626	1.04505	0.748366
		0.59291	0.0311083	-0.540518	-0.40594
		0.353059	0.428173	0.413218	0.265205
		0.187952	0.0486348	0.0142679	0.0927599
		0.408497	-0.389171	-0.515571	-0.280789
		0.410899	-0.521552	-0.466878	-0.58749
		-0.126025	-0.253931	-0.52993	-0.449095
		-0.566903	-0.413462	-0.713274	-0.335801
		-0.296058	0.904798	1.35822	1.07791
		-0.205993	-0.75743	-1.31483	-1.20532
		-0.628208	0.490906	0.803217	0.733544
		-0.760154	-0.104888	-0.129783	-0.207015
		0.38852	0.561417	0.333168	0.447012
		-0.0742065	-0.206399	-0.599213	-0.399937
		-0.21272	-0.3999	-0.800529	-0.537869
		-0.827074	-0.566546	-0.399129	-0.683588
		-0.237046	-0.15524	-0.305798	-0.319282
		-0.737285	-0.577797	-0.457212	-0.762018
		-0.472755	-0.443696	-0.574642	-0.640908
		-0.565979	0.258134	-0.0591154	0.149965
		-0.131817	0.00460391	-0.496943	-0.297548
		-0.711738	-0.177647	-0.325236	-0.247664
		-0.288731	0.843245	0.492908	0.715463
		-0.926772	-0.797374	-0.761498	-0.980759
		-0.157725	-0.243242	-0.118085	-0.482984
		0.430849	0.126018	0.0523836	0.0404462
		0.300761	0.263239	0.536017	0.38787
		-0.964465	-0.215117	-0.261842	-0.288038
		-1.16467	-0.896645	-0.990376	-0.900918
		-1.42639	-1.07894	-0.800911	-1.20531
		-0.764418	-0.931039	-0.61318	-0.873425
		-0.107611	-0.878627	-1.39513	-1.24922
		-0.230222	-0.291095	0.152155	-0.387095
		-1.5	-1.61549	-2.10728	-2.02248
		-1.11448	-0.623784	-1.10698	-0.770381
		-0.685399	-0.705395	-1.08359	-0.921143
		0.923696	-0.033906	-0.555812	-0.468302
		-1.61869	-0.495759	-0.596423	-0.452875
		-0.853256	0.0283039	0.422344	0.153255
		-2.17238	-1.21418	-1.52964	-1.42349
		-1.1315	-0.493452	-0.458727	-0.493143
		-0.586037	-0.360861	-0.614607	-0.393096
		-1.23985	0.0319005	-0.0602348	-0.00124819
		-1.35712	-0.495416	-1.08245	-0.62572
		-0.811324	-0.034162	0.504245	0.301034
		-1.20639	-0.378134	-0.069658	-0.105523
		0.987552	0.515152	1.07811	0.846101
		-0.535978	0.0606964	-0.0446105	0.212524
		3.0085	0.985987	1.34461	1.26102
		0.423318	0.160185	0.46341	0.455403
		0.750827	0.68439	0.9622	0.70692
		0.218026	0.188222	0.0846142	0.22013
		0.963541	0.520076	1.21892	0.710017
		3.29946	1.18125	0.822376	1.29559
		0.540218	0.0655774	-0.272875	-0.0541116
		0.397483	-0.203402	-0.741485	-0.295046
		0.420599	0.894687	0.701856	1.02973
		1.81384	1.58484	2.53389	2.1292
		-0.0932988	0.223751	0.0726594	0.300674
		1.65171	0.598253	1.2628	0.618089
		1.07919	0.320456	0.425416	0.30045
