# Supplementary material for: Recent autumn sea ice loss in the eastern Arctic enhanced by summer Asian-Pacific Oscillation
Source: Nat Commun. 2024 Mar 30;15:2798. doi: 10.1038/s41467-024-47051-8 (PMC10981668; doi:10.1038/s41467-024-47051-8)
Supplement: Supplementary file 4 — Source Data [file 41467_2024_47051_MOESM4_ESM.zip › Source Data/FigS7c.xlsx]

## Sheet: Sheet1
Figure S7c
		CESM_APO	CESM_SICI
		1.2467	0.705545
		-0.130274	0.849115
		1.33525	1.27378
		-0.0681842	1.14023
		-0.0470179	1.03066
		0.754775	-0.499914
		-0.630717	-0.249556
		1.25978	0.877829
		0.263585	1.17921
		-0.104192	0.324061
		1.00478	0.322236
		1.49076	2.1406
		-0.721364	-0.235204
		-0.157329	-0.175279
		-1.26254	-0.655201
		-0.885213	-1.11836
		-0.62887	-0.89695
		-0.192205	-0.792082
		0.307152	-0.853615
		-1.02022	-1.0777
		-2.31456	-1.605
		-0.269321	0.568969
		0.677048	0.150083
		1.83963	-0.560165
		0.175843	-0.82784
		-1.2501	-1.3233
		-1.35514	-0.906952
		-0.637299	-0.761745
		0.340106	-0.289995
		0.163828	-0.734156
		-1.86691	-0.670471
		0.977036	1.20057
		0.935842	-0.364134
		-1.43784	-0.796916
		-1.91976	-0.921198
		-0.563294	-0.878109
		1.05284	0.222738
		1.2609	0.652544
		-0.634582	0.197484
		-0.0279866	0.675673
		0.251819	0.00480635
		-0.48373	-0.601027
		-1.86037	-1.36146
		-0.306185	-0.0973131
		1.54741	0.46838
		-0.494362	0.174257
		1.16968	0.599753
		0.58827	-1.57192
		0.56748	-1.40416
		-0.630827	-0.204453
		1.15663	2.96371
		0.0444508	1.14227
		1.04632	0.183032
		1.32668	2.59522
		-0.315037	0.332727
		-0.569189	0.458687
