# Supplementary material for: Recent autumn sea ice loss in the eastern Arctic enhanced by summer Asian-Pacific Oscillation
Source: Nat Commun. 2024 Mar 30;15:2798. doi: 10.1038/s41467-024-47051-8 (PMC10981668; doi:10.1038/s41467-024-47051-8)
Supplement: Supplementary file 4 — Source Data [file 41467_2024_47051_MOESM4_ESM.zip › Source Data/FigS8c.txt]

0.2676781
0.2985556
0.3417227
0.3391196
0.3639944
0.3984976
0.4075385
