# Supplementary material for: Recent autumn sea ice loss in the eastern Arctic enhanced by summer Asian-Pacific Oscillation
Source: Nat Commun. 2024 Mar 30;15:2798. doi: 10.1038/s41467-024-47051-8 (PMC10981668; doi:10.1038/s41467-024-47051-8)
Supplement: Supplementary file 4 — Source Data [file 41467_2024_47051_MOESM4_ESM.zip › Source Data/FigS8d.txt]

0.3355118
0.4192105
0.5033752
0.566062
0.5887856
0.5669613
0.5113786
